# Supplementary material for: Characteristics of Physical Exercise Programs and Their Effects on Quality of Life and Functional Capacity in Individuals with Chronic Obstructive Pulmonary Disease: A Scoping Review
Source: Medicina (Kaunas). 2025 May 23;61(6):970. doi: 10.3390/medicina61060970 (PMC12195576; doi:10.3390/medicina61060970)
Supplement: Supplementary file 1 [file medicina-61-00970-s001.zip]

Archive with 2 entries (2 files):
- File S1_PRISMA_2020_checklist.pdf
- File S2_supplementary material.pdf
